# Supplementary material for: Estimated Glomerular Filtration Rate and Hearing Impairment in Japan: A Longitudinal Analysis Using Large-Scale Occupational Health Check-Up Data
Source: Int J Environ Res Public Health. 2022 Sep 28;19(19):12368. doi: 10.3390/ijerph191912368 (PMC9566123; doi:10.3390/ijerph191912368)
Supplement: Supplementary file 1 [file ijerph-19-12368-s001.zip]

Archive with 1 entries (1 files):
- ijerph-1907349-supplementary.pdf
